# Supplementary material for: Potency Biomarker Signature Genes from Multiparametric Osteogenesis Assays: Will cGMP Human Bone Marrow Mesenchymal Stromal Cells Make Bone?
Source: PLoS One. 2016 Oct 6;11(10):e0163629. doi: 10.1371/journal.pone.0163629 (PMC5053614; doi:10.1371/journal.pone.0163629)
Supplement: S1 Table — (XLSX) [file pone.0163629.s001.xlsx]

## Sheet: ALPL
										DONOR	1W-OM-FBS
T0	ALPL Ct	ACTB Ct	DCt	1 week FBS	ALPL Ct	ACTB Ct	DCt	DDCT (DCt IND-DCt ctrl)			DDCt	RQ	SEM	st dev	T.TEST
#3	25.7559	21.8326	3.92337	#3	27.2541	22.5754	4.6787	0.755322		#3	0.687148	[Wor[Workbook2]Sheet1!$C$10kbook2]Sheet1!$C$11=2^-L	0.102192	0.177002	0.0214097
	25.7313	21.9645	3.76683		27.2501	22.6634	4.58676	0.819927		#6	-2.51399	5.71197	0.207165	0.358821	0.00672218
	25.531	21.7611	3.76986		26.84	22.5839	4.25606	0.486197		#1	0.0992311	0.93353	0.164024	0.284098	0.606692
#6	29.9317	20.8905	9.04124	#6	28.8738	21.9356	6.93824	-2.103		#2	-1.98466	3.9577	0.246907	0.427655	0.0151269
	29.9455	20.9358	9.00969		28.2187	21.9739	6.24472	-2.76498		#5	-5.33928	40.4841	0.108725	0.15376	0.0129618
	29.9717	20.8496	9.12214		28.419	21.9708	6.44815	-2.67399		#4	0.144744	0.90454	0.399098	0.691259	0.751588
#1	29.9302	22.9747	6.95542	#1	24.9438	18.216	6.72782	-0.227604
	29.7309	22.933	6.79793		25.2192	18.183	7.03617	0.238241
	29.7794	22.8123	6.96709		25.2637	18.0096	7.25414	0.287056
#2	27.8775	20.4734	7.40419	#2	27.1676	21.5409	5.62674	-1.77745
	27.9574	20.3313	7.62609		26.7476	21.598	5.14964	-2.47645
	27.9297	20.3983	7.53136		27.1952	21.3639	5.83127	-1.70009
#5	33.537	21.9481	11.5889	#5	27.9247	21.7839	6.14085	-5.44801
	33.3453	21.9329	11.4124		28.0523	21.8705	6.18186	-5.23056
#4	27.698	23.9331	3.76498	#4	25.6861	21.7516	3.93458	0.169594
	28.4586	23.9301	4.5285		25.5505	21.5806	3.9699	-0.558605
	27.3347	23.9302	3.40456		25.7707	21.5429	4.22781	0.823242
										DONOR	2W-OM-FBS
											DDCt	RQ	SEM	st dev	T.TEST
T0	ALPL Ct	ACTB Ct	DCt	2 week FBS	ALPL Ct	ACTB Ct	DCt	DDCT (DCt IND-DCt ctrl)		#3	-0.123134	1.0891	0.0167971	0.0237546	0.0863106
#3	25.7559	21.8326	3.92337	#3	27.5217	23.7047	3.81704	-0.106337		#6	-6.21094	74.0762	0.372578	0.645325	0.00357919
	25.7313	21.9645	3.76683		27.22	23.5931	3.6269	-0.139931		#1	-1.18132	2.26784	0.128877	0.223221	0.0116935
#6	29.9317	20.8905	9.04124	#6	29.4666	25.9765	3.49007	-5.55117		#2	-2.62524	6.16987	0.0910383	0.157683	0.0012004
	29.9455	20.9358	9.00969		28.7213	25.9525	2.76883	-6.24087		#5	-6.87853	117.664	0.168303	0.238016	0.0155736
	29.9717	20.8496	9.12214		28.183	25.9017	2.28136	-6.84078		#4	-1.24183	2.36499	0.423093	0.732819	0.0991185
#1	29.9302	22.9747	6.95542	#1	24.9422	18.9217	6.02047	-0.934952
	29.7309	22.933	6.79793		24.6949	19.1358	5.55904	-1.23889
	29.7794	22.8123	6.96709		24.5706	18.9737	5.59697	-1.37012
#2	27.8775	20.4734	7.40419	#2	26.851	21.89	4.96097	-2.44322
	27.9574	20.3313	7.62609		26.7455	21.8396	4.9059	-2.7202
	27.9297	20.3983	7.53136		26.6834	21.8643	4.81906	-2.7123
#5	33.537	21.9481	11.5889	#5	27.4463	22.9043	4.54202	-7.04683
	33.3453	21.9329	11.4124		27.4588	22.7566	4.70219	-6.71023
#4	27.698	23.9331	3.76498	#4	26.4478	23.636	2.8118	-0.953182
	28.4586	23.9301	4.5285		25.9602	23.5067	2.45348	-2.07502
	27.3347	23.9302	3.40456		26.1333	23.426	2.70727	-0.697296
										DONOR	1W-OM-PL
T0	ALPL Ct	ACTB Ct	DCt	1 week PL	ALPL Ct	ACTB Ct	DCt	DDCT (DCt IND-DCt ctrl)			DDCt	RQ	SEM	st dev	T.TEST
#3	25.6559	21.8625	3.79339	#3	26.3589	23.525	2.83392	-0.959467		#3	-0.708689	1.63432	0.146457	0.253671	0.0401533
	25.7314	21.8395	3.89192		26.8647	23.6872	3.17754	-0.714379		#6	-4.12584	17.4582	0.0583949	0.101143	0.000200261
	25.531	21.7611	3.76986		26.8575	23.5398	3.31764	-0.45222		#1	-1.13769	2.20029	0.102545	0.177614	0.00802656
#6	29.9317	20.8905	9.04124	#6	26.5364	21.7205	4.81586	-4.22538		#2	-2.45423	5.48021	0.0145645	0.0252265	3.5216e-05
	29.9455	20.9358	9.00969		26.6736	21.7928	4.88073	-4.12897		#5	-2.09603	4.27531	0.71492	1.01105	0.209263
	29.9717	20.8496	9.12214		26.8239	21.725	5.09897	-4.02316		#4	-2.52002	5.73591	0.350499	0.607081	0.018801
#1	29.9302	22.9747	6.95542	#1	28.9788	23.1567	5.82212	-1.1333
	29.7309	22.933	6.79793		28.9153	23.0796	5.83562	-0.962317
	29.7794	22.8123	6.96709		28.7028	23.0532	5.64963	-1.31746
#2	27.8775	20.4734	7.40419	#2	28.8993	23.9629	4.93634	-2.46784
	27.9574	20.3313	7.62609		29.1509	23.95	5.20097	-2.42512
	27.9297	20.3983	7.53136		28.9515	23.8899	5.06163	-2.46973
#5	33.537	21.9481	11.5889	#5	30.9466	22.1687	8.77791	-2.81095
	33.3453	21.9329	11.4124		32.2199	22.1886	10.0313	-1.38111
#4	27.698	23.9331	3.76498	#4	25.4146	24.0175	1.39712	-2.36787
	28.4586	23.9301	4.5285		25.3671	24.0273	1.33979	-3.18871
	27.3347	23.9302	3.40456		25.3334	23.9324	1.40107	-2.00349
										DONOR	2W-OM-PL
T0	ALPL Ct	ACTB Ct	DCt	2 week PL	ALPL Ct	ACTB Ct	DCt	DDCT (DCt IND-DCt ctrl)			DDCt	RQ	SEM	st dev	T.TEST
#3	25.7559	21.8326	3.92337	#3	26.1151	23.9295	2.18557	-1.7378		#3	-1.64974	3.13778	0.0441944	0.0765469	0.00071686
	25.7313	21.9645	3.76683		26.1558	24.0013	2.15449	-1.61234		#6	-5.45597	43.8945	0.0386401	0.0669266	5.01533e-05
	25.531	21.7611	3.76986		25.7664	23.5956	2.17077	-1.59909		#1	-0.744464	1.67535	0.0208026	0.0360312	0.000779903
#6	29.9317	20.8905	9.04124	#6	26.1857	22.6754	3.51031	-5.53093		#2	-2.04198	4.11812	0.0836583	0.1449	0.00167425
	29.9455	20.9358	9.00969		26.2618	22.6543	3.60748	-5.40222		#5	-5.15572	35.6473	0.135621	0.191797	0.0167424
	29.9717	20.8496	9.12214		26.2499	22.5625	3.68738	-5.43476		#4	-4.34196	20.2797	0.362975	0.628691	0.00691602
#1	29.9302	22.9747	6.95542	#1	30.0668	23.8826	6.18413	-0.771292
	29.7309	22.933	6.79793		29.8551	23.8158	6.03934	-0.758591
	29.7794	22.8123	6.96709		30.0153	23.7517	6.26358	-0.70351
#2	27.8775	20.4734	7.40419	#2	28.4499	22.9283	5.52157	-1.88262
	27.9574	20.3313	7.62609		28.3928	22.9325	5.46029	-2.1658
	27.9297	20.3983	7.53136		28.3641	22.9103	5.45383	-2.07753
#5	33.537	21.9481	11.5889	#5	29.0264	22.7289	6.29751	-5.29134
	33.3453	21.9329	11.4124		29.1591	22.7668	6.39232	-5.0201
#4	27.698	23.9331	3.76498	#4	22.5915	23.361	-0.769583	-4.53457
	28.4586	23.9301	4.5285		22.9504	23.2737	-0.323322	-4.85182
	27.3347	23.9302	3.40456		22.8444	23.0793	-0.23494	-3.6395

## Sheet: BGLAP
										DONOR	1W-OM-FBS
T0	BGLAP Ct	ACTB Ct	DCt	1 week FBS	BGLAP Ct	ACTB Ct	DCt	DDCT (DCt IND-DCt ctrl)			DDCt	RQ	SEM	st dev	T.TEST
#3	33.0999	22.9388	10.1611	#3	33.56	22.1283	11.4317	1.27067		#3	1.48311	0.357717	0.929186	1.31407	0.0905732
	32.0415	22.949	9.09247		32.9785	22.1905	10.788	1.69555		#6	3.83622	0.0700137	0.124598	0.215809	0.000721233
#6	27.9184	21.9058	6.01262	#6	32.0293	22.2875	9.74182	3.7292		#1	2.67968	0.156076	0.361554	0.626229	0.104258
	27.8552	21.9403	5.91489		32.0281	22.3761	9.65202	3.73713		#2	2.4724	0.180191	0.116377	0.20157	0.00220828
	27.7846	21.9347	5.84994		32.0903	22.1981	9.89227	4.04233		#5	1.7539	0.2965	0.0444298	0.0628332	0.0161234
#1	31.3302	22.7096	8.62067	#1	32.5543	21.6968	10.8575	2.23687		#4	0.0247612	0.982983	0.794657	1.12381	0.98017
	30.9379	22.7661	8.17181		32.9062	21.6119	11.2943	3.12249
#2	29.1481	21.8853	7.26275	#2	31.1073	21.3465	9.7608	2.49805
	29.2367	21.9382	7.2985		30.9191	21.3614	9.55773	2.25923
	29.2383	21.8173	7.421		31.3434	21.2625	10.0809	2.65991
#5	31.9045	21.8723	10.0322	#5	32.3991	20.6574	11.7417	1.70947
	31.4478	21.9481	9.49965		31.999	20.7011	11.298	1.79833
#4	33.9031	23.9298	9.97324	#4	32.7254	21.9328	10.7927	0.819418
	34.4161	23.9272	10.4889		31.6835	21.9645	9.71896	-0.769896
										DONOR	2W-OM-FBS
T0	BGLAP Ct	ACTB Ct	DCt	2 week FBS	BGLAP Ct	ACTB Ct	DCt	DDCT (DCt IND-DCt ctrl)			DDCt	RQ	SEM	st dev	T.TEST
#3	33.0999	22.9388	10.1611	#3	32.9408	22.9556	9.98529	-0.175781		#3	0.558627	0.678948	0.257744	0.446426	0.283648
	32.0415	22.949	9.09247		32.7974	22.978	9.81937	0.726906		#6	1.08601	0.471061	0.150974	0.261494	0.0552189
	31.9104	22.9652	8.94521		32.9985	22.9285	10.07	1.12476		#1	0.513594	0.700475	0.482347	0.682141	0.174864
#6	27.9184	21.9058	6.01262	#6	33.922	26.2913	7.63067	1.61806		#2	-0.643038	1.56161	0.407698	0.576572	0.0406207
	27.8552	21.9403	5.91489		33.1604	26.4488	6.71164	0.796743		#5	0.100643	0.932617	0.0309105	0.043714	0.189703
	27.7846	21.9347	5.84994		32.8917	26.1985	6.69318	0.843241		#4	-0.120167	1.08686	0.0985401	0.170677	0.346962
#1	31.3302	22.7096	8.62067	#1	31.9134	22.9239	8.98954	0.368864
	30.9379	22.7661	8.17181		31.664	22.8339	8.83013	0.658323
#2	29.1481	21.8853	7.26275	#2	28.4904	21.8176	6.67282	-0.589931
	29.2367	21.9382	7.2985		28.5839	21.728	6.85589	-0.442612
	29.2383	21.8173	7.421		28.1813	21.6568	6.52443	-0.896572
#5	31.9045	21.8723	10.0322	#5	31.9884	21.8864	10.102	0.0697327
	31.4478	21.9481	9.49965		31.4458	21.8146	9.6312	0.131554
#4	33.9031	23.9298	9.97324	#4	32.9653	22.9506	10.0147	0.0414524
	34.4161	23.9272	10.4889		32.9809	22.7907	10.1902	-0.298649
	33.5137	23.8806	9.63313		32.3332	22.8034	9.52983	-0.103304
										DONOR	1W-OM-PL
T0	BGLAP Ct	ACTB Ct	DCt	1 week PL	BGLAP Ct	ACTB Ct	DCt	DDCT (DCt IND-DCt ctrl)			DDCt	RQ	SEM	st dev	T.TEST
#3	33.0999	22.9388	10.1611	#3	30.9125	23.241	7.67151	-2.48956		#3	-1.65768	3.15509	0.441544	0.764777	0.064193
	32.0415	22.949	9.09247		30.8986	23.3045	7.5941	-1.49837		#6	3.99267	0.0628185	0.128093	0.221864	0.00102767
	31.9104	22.9652	8.94521		30.9973	23.0372	7.9601	-0.985104		#1	-3.00379	8.02106	0.201364	0.348773	0.00446385
#6	27.9184	21.9058	6.01262	#6	32.0567	22.0614	9.99532	3.9827		#2	0.348354	0.78548	0.166418	0.288245	0.171385
	27.8552	21.9403	5.91489		31.922	22.2312	9.69085	3.77595		#5	0.374839	0.771191	0.326476	0.565473	0.369709
	27.7846	21.9347	5.84994		32.1671	22.0979	10.0693	4.21935		#4	-0.887782	1.85033	0.380134	0.658411	0.144606
#1	31.3302	22.7096	8.62067	#1	28.8524	23.6084	5.24395	-3.37672
	30.9379	22.7661	8.17181		28.8113	23.3252	5.48614	-2.68567
	30.9139	22.7019	8.21195		28.5509	23.2879	5.26296	-2.94899
#2	29.1481	21.8853	7.26275	#2	31.9321	24.0554	7.87664	0.613895
	29.2367	21.9382	7.2985		31.6235	23.9357	7.68787	0.389368
	29.2383	21.8173	7.421		31.3427	23.8799	7.4628	0.0417995
#5	31.9045	21.8723	10.0322	#5	31.0507	21.183	9.86773	-0.164501
	31.4478	21.9481	9.49965		31.5993	21.1364	10.4629	0.963247
	31.6063	21.9329	9.67334		31.2645	21.2654	9.99911	0.325771
#4	33.9031	23.9298	9.97324	#4	33.7987	24.0665	9.73225	-0.24099
	34.4161	23.9272	10.4889		32.9441	24.0125	8.93163	-1.55723
	33.5137	23.8806	9.63313		32.9138	24.1458	8.76801	-0.865129
										DONOR	2W-OM-PL
T0	BGLAP Ct	ACTB Ct	DCt	2 week PL	BGLAP Ct	ACTB Ct	DCt	DDCT (DCt IND-DCt ctrl)			DDCt	RQ	SEM	st dev	T.TEST
#3	33.0999	22.9388	10.1611	#3	28.1639	23.8016	4.36233	-5.79874		#3	-4.94865	30.8811	0.425526	0.737033	0.00731297
	32.0415	22.949	9.09247		28.3687	23.835	4.53376	-4.55871		#6	3.70253	0.0768115	0.0899993	0.155883	0.000590331
	31.9104	22.9652	8.94521		28.2108	23.7541	4.4567	-4.48851		#1	-2.94001	7.67415	0.117112	0.202844	0.00158297
#6	27.9184	21.9058	6.01262	#6	32.5676	23.0011	9.56651	3.5539		#2	-3.0702	8.3989	0.0636863	0.110308	0.000430009
	27.8552	21.9403	5.91489		32.9487	23.169	9.77967	3.86477		#5	-0.184872	1.13672	0.167465	0.236832	0.468575
	27.7846	21.9347	5.84994		32.4729	22.9341	9.53887	3.68893		#4	-6.15413	71.2162	0.265466	0.4598	0.00185555
#1	31.3302	22.7096	8.62067	#1	29.084	23.6348	5.44923	-3.17144
	30.9379	22.7661	8.17181		28.8848	23.5685	5.3163	-2.85551
	30.9139	22.7019	8.21195		28.6852	23.2663	5.41888	-2.79307
#2	29.1481	21.8853	7.26275	#2	27.3478	23.2209	4.12694	-3.13581
	29.2367	21.9382	7.2985		27.3268	23.1602	4.16656	-3.13195
	29.2383	21.8173	7.421		27.2418	22.7636	4.47815	-2.94285
#5	31.9045	21.8723	10.0322	#5	31.8163	22.1364	9.6799	-0.352337
	31.4478	21.9481	9.49965		31.4806	21.9984	9.48224	-0.0174065
#4	33.9031	23.9298	9.97324	#4	27.9278	23.9703	3.95745	-6.01579
	34.4161	23.9272	10.4889		27.7379	23.9162	3.82163	-6.66722
	33.5137	23.8806	9.63313		27.778	23.9242	3.85375	-5.77939

## Sheet: BGN
										DONOR	1W-OM-FBS
T0	BGN Ct	ACTB Ct	DCt	1 week FBS	BGN Ct	ACTB Ct	DCt	DDCT (DCt IND-DCt ctrl)			DDCt	RQ	SEM	st dev	T.TEST
#3	24.5331	22.1465	2.3866	#3	26.0042	22.9267	3.07751	0.690914		#3	0.495653	0.709241	0.109737	0.190071	0.0456848
	24.7099	22.2155	2.49444		26.0609	23.0817	2.97924	0.484808		#6	-0.198529	1.14753	0.0834971	0.144621	0.140537
	24.5728	21.9278	2.64496		25.9537	22.9975	2.9562	0.311237		#1	3.06884	0.119175	0.0411771	0.0713209	0.000179989
#6	24.419	21.9058	2.51313	#6	24.752	22.5367	2.21531	-0.297819		#2	-0.258271	1.19604	0.0160051	0.0277217	0.00381834
	24.4536	21.9403	2.51327		24.8352	22.5871	2.2481	-0.265165		#5	-4.06574	16.7459	0.117397	0.203338	0.000832709
	24.4136	21.9347	2.47889		24.905	22.4587	2.44629	-0.0326023		#4	0.391698	0.762232	0.0348855	0.0604235	0.00783896
#1	26.7574	23.9009	2.8565	#1	25.0291	19.1439	5.88522	3.02872
	26.6439	23.9318	2.71211		25.1485	19.2852	5.8633	3.15119
	26.9137	23.8876	3.02606		25.1444	19.0917	6.05268	3.02662
#2	24.9164	21.8853	3.03105	#2	24.0878	21.3465	2.74129	-0.289761
	24.9176	21.9382	2.97941		24.1032	21.3614	2.74187	-0.237547
	24.8872	21.8173	3.06984		24.0848	21.2625	2.82234	-0.247505
#5	29.6075	22.2271	7.38042	#5	25.9003	22.8166	3.08368	-4.29675
	29.2812	22.301	6.98015		25.9305	22.9369	2.99353	-3.98662
	29.214	22.1978	7.01612		25.8716	22.7693	3.10226	-3.91385
#4	25.8137	23.895	1.91863	#4	25.175	22.9332	2.2418	0.32317
	25.8137	23.895	1.91863		25.2619	22.9287	2.33323	0.414606
	25.8137	23.895	1.91863		25.279	22.923	2.35595	0.437317
										DONOR	2W-OM-FBS
T0	BGN Ct	ACTB Ct	DCt	2 week FBS	BGN Ct	ACTB Ct	DCt	DDCT (DCt IND-DCt ctrl)			DDCt	RQ	SEM	st dev	T.TEST
#3	24.5331	22.1465	2.3866	#3	25.9829	23.58	2.40297	0.0163727		#3	-0.0915254	1.0655	0.0659601	0.114246	0.299645
	24.7099	22.2155	2.49444		25.921	23.5063	2.41469	-0.0797424		#6	-4.10996	17.2671	0.045955	0.0795963	0.000125
	24.5728	21.9278	2.64496		25.9083	23.4745	2.43375	-0.211206		#1	1.65047	0.318536	0.135313	0.234369	0.00665441
#6	24.419	21.9058	2.51313	#6	24.9061	26.5308	-1.62468	-4.13782		#2	-0.883267	1.84455	0.0441998	0.0765563	0.00249476
	24.4536	21.9403	2.51327		24.8611	26.368	-1.50691	-4.02017		#5	-5.20479	36.8805	0.198109	0.343136	0.00144565
	24.4136	21.9347	2.47889		24.7638	26.4568	-1.69299	-4.17188		#4	-0.21584	1.16138	0.0620734	0.107514	0.215594
#1	26.7574	23.9009	2.8565	#1	24.3845	19.84	4.54456	1.68806
	26.6439	23.9318	2.71211		24.397	19.8211	4.57589	1.86378
	26.9137	23.8876	3.02606		24.27	19.8444	4.42564	1.39958
#2	24.9164	21.8853	3.03105	#2	23.9403	21.8176	2.12273	-0.908319
	24.9176	21.9382	2.97941		23.9101	21.728	2.18209	-0.797323
	24.8872	21.8173	3.06984		23.7825	21.6568	2.12568	-0.944159
#5	29.6075	22.2271	7.38042	#5	25.7235	23.9157	1.80776	-5.57266
	29.2812	22.301	6.98015		25.647	23.5602	2.08675	-4.8934
	29.214	22.1978	7.01612		25.6447	23.7769	1.86782	-5.14829
#4	25.8137	23.895	1.91863	#4	25.2597	23.4809	1.77881	-0.139816
	25.8137	23.895	1.91863		25.1349	23.5081	1.62676	-0.291864
										DONOR	1W-OM-PL
T0	BGN Ct	ACTB Ct	DCt	1 week PL	BGN Ct	ACTB Ct	DCt	DDCT (DCt IND-DCt ctrl)			DDCt	RQ	SEM	st dev	T.TEST
#3	24.5331	22.1465	2.3866	#3	26.0568	23.9138	2.14302	-0.243576		#3	-0.357873	1.28153	0.0826633	0.143177	0.0494315
	24.7099	22.2155	2.49444		26.1155	23.9327	2.18287	-0.311571		#6	-0.905312	1.87295	0.10829	0.187564	0.0140081
	24.5728	21.9278	2.64496		26.0068	23.8803	2.12649	-0.518471		#1	2.78222	0.145367	0.0327049	0.0566465	0.00013815
#6	24.419	21.9058	2.51313	#6	23.8952	22.2519	1.64329	-0.869839		#2	-0.5637	1.47806	0.0519039	0.0899002	0.00837188
	24.4536	21.9403	2.51327		23.8583	22.4531	1.40519	-1.10808		#5	-4.92797	30.4415	0.162954	0.282245	0.00109165
	24.4136	21.9347	2.47889		23.9488	22.2079	1.74087	-0.738018		#4	-0.283059	1.21677	0.0767191	0.132881	0.066244
#1	26.7574	23.9009	2.8565	#1	25.9335	20.3023	5.63117	2.77467
	26.6439	23.9318	2.71211		25.9065	20.3522	5.55438	2.84227
	26.9137	23.8876	3.02606		26.016	20.2602	5.75579	2.72973
#2	24.9164	21.8853	3.03105	#2	26.4213	24.0554	2.36587	-0.665173
	24.9176	21.9382	2.97941		26.4211	23.9357	2.48541	-0.494001
	24.8872	21.8173	3.06984		26.4178	23.8799	2.53792	-0.531927
#5	29.6075	22.2271	7.38042	#5	25.6908	23.5524	2.13841	-5.24201
	29.2812	22.301	6.98015		25.8732	23.5885	2.28467	-4.69548
	29.214	22.1978	7.01612		25.7135	23.5438	2.1697	-4.84641
#4	25.8137	23.895	1.91863	#4	26.2227	24.5496	1.67315	-0.245481
	25.8137	23.895	1.91863		26.0841	24.5962	1.48795	-0.430683
	25.8137	23.895	1.91863		26.224	24.4784	1.74562	-0.173014
										DONOR	2W-OM-PL
T0	BGN Ct	ACTB Ct	DCt	2 week PL	BGN Ct	ACTB Ct	DCt	DDCT (DCt IND-DCt ctrl)			DDCt	RQ	SEM	st dev	T.TEST
#3	24.5331	22.1465	2.3866	#3	26.0197	24.6423	1.37744	-1.00916		#3	-1.03866	2.05432	0.0156232	0.0270602	0.000226176
	24.7099	22.2155	2.49444		25.9423	24.5102	1.43211	-1.06232		#6	-1.44144	2.71591	0.0608492	0.105394	0.0017773
	24.5728	21.9278	2.64496		25.9492	24.3488	1.60045	-1.04451		#1	2.99804	0.12517	0.0633507	0.109727	0.000446206
#6	24.419	21.9058	2.51313	#6	24.1305	22.9383	1.19229	-1.32084		#2	-0.868271	1.82547	0.0896648	0.155304	0.0104967
	24.4536	21.9403	2.51327		23.9581	22.9324	1.02571	-1.48756		#5	-6.23043	75.0836	0.0961666	0.166565	0.000238154
	24.4136	21.9347	2.47889		23.92	22.9571	0.962986	-1.5159		#4	-0.619862	1.53673	0.010977	0.0190127	0.000313455
#1	26.7574	23.9009	2.8565	#1	26.6989	20.7661	5.93278	3.07628
	26.6439	23.9318	2.71211		26.5095	20.7522	5.75735	3.04524
	26.9137	23.8876	3.02606		26.6203	20.7216	5.89867	2.87262
#2	24.9164	21.8853	3.03105	#2	25.266	23.2209	2.04515	-0.985899
	24.9176	21.9382	2.97941		25.2129	23.1602	2.05273	-0.926683
	24.8872	21.8173	3.06984		25.1413	22.7636	2.37761	-0.69223
#5	29.6075	22.2271	7.38042	#5	24.9017	23.9211	0.980587	-6.39983
	29.2812	22.301	6.98015		24.8428	23.9295	0.913298	-6.06686
	29.214	22.1978	7.01612		24.7247	23.9331	0.791533	-6.22459
#4	25.9464	23.9344	2.01197	#4	24.9753	23.5793	1.39599	-0.615973
	25.9069	23.9741	1.93281		24.9546	23.6623	1.29229	-0.640518
	25.5877	23.7766	1.81111		24.8132	23.6052	1.20801	-0.603094

## Sheet: CADM1
										DONOR	1W-OM-FBS
T0	CADM1 Ct	ACTB Ct	DCt	1 week FBS	CADM1 Ct	ACTB Ct	DCt	DDCT (DCt IND-DCt ctrl)			DDCt	RQ	SEM	st dev	T.TEST
#3	32.9652	22.1465	10.8187	#3	34.1551	22.9267	11.2284	0.4097		#3	0.532657	0.691281	0.122956	0.173886	0.144425
	32.897	22.2155	10.6815		34.4188	23.0817	11.3371	0.655613		#6	-1.5237	2.87528	0.458365	0.648227	0.186028
#6	33.8986	21.8481	12.0506	#6	32.1752	22.1067	10.0685	-1.98207		#1	1.54572	0.342526	0.0552639	0.0957199	0.0340129
	33.9067	21.9348	11.9719		33.058	22.1515	10.9066	-1.06534		#2	1.20365	0.434176	0.0715989	0.124013	0.0393391
#1	34.878	23.9009	10.9771	#1	35.6864	22.9413	12.7451	1.768		#5	-1.12975	2.18821	0.085619	0.121084	0.238186
	34.4053	23.9318	10.4735		35.3047	22.9278	12.3769	1.90337		#4	0.0841475	0.943342	0.126317	0.178639	0.625889
	34.8916	23.8876	11.004		34.8976	22.9279	11.9697	0.965784
#2	31.6161	21.8853	9.73074	#2	32.0393	21.5865	10.4528	0.722073
	31.4818	21.9382	9.54358		32.548	21.6477	10.9003	1.35674
	31.9015	21.8173	10.0842		33.1077	21.4914	11.6163	1.53213
#5	35.9157	22.2271	13.6887	#5	35.6726	23.1993	12.4733	-1.21537
	35.3915	22.301	13.0905		35.2758	23.2294	12.0464	-1.04413
#4	30.9104	23.895	7.01538	#4	30.1545	22.9287	7.22585	0.210464
	30.9104	23.895	7.01538		29.8962	22.923	6.97322	-0.0421696
										DONOR	2W-OM-FBS
T0	CADM1 Ct	ACTB Ct	DCt	2 week FBS	CADM1 Ct	ACTB Ct	DCt	DDCT (DCt IND-DCt ctrl)			DDCt	RQ	SEM	st dev	T.TEST
#3	32.9652	22.1465	10.8187	#3	34.5507	25.9829	8.56776	-2.25093		#3	-2.6292	6.18685	0.378272	0.534957	0.0909683
	32.897	22.2155	10.6815		33.5951	25.921	7.67405	-3.00748		#6	-3.39583	10.5256	0.0675335	0.0955068	0.0126589
#6	33.8986	21.8481	12.0506	#6	35.0764	26.3541	8.72226	-3.32829		#1	-0.107128	1.07708	0.28717	0.497392	0.744941
	33.9067	21.9348	11.9719		34.8104	26.3019	8.50855	-3.46336		#2	0.860911	0.550605	0.290453	0.503079	0.0974673
#1	34.878	23.9009	10.9771	#1	33.8941	22.9699	10.9242	-0.0529041		#5	-2.69347	6.46869	0.0755138	0.106793	0.701149
	34.4053	23.9318	10.4735		33.7692	22.9348	10.8345	0.360931		#4	1.1477	0.451346	0.0927587	0.160663	0.00646883
	34.8916	23.8876	11.004		33.313	22.9384	10.3746	-0.62941
#2	31.6161	21.8853	9.73074	#2	32.4856	21.7913	10.6942	0.963486
	31.4818	21.9382	9.54358		32.6161	21.7677	10.8484	1.3048
	31.9015	21.8173	10.0842		32.0778	21.6791	10.3987	0.314449
#5	35.9157	22.2271	13.6887	#5	34.6866	23.767	10.9197	-2.76899
	35.3915	22.301	13.0905		34.3495	23.8769	10.4726	-2.61796
#4	30.9104	23.895	7.01538	#4	31.6211	23.4512	8.16985	1.15446
	30.9104	23.895	7.01538		31.8012	23.4809	8.32025	1.30487
	30.9104	23.895	7.01538		31.5073	23.5081	7.99914	0.983757
										DONOR	1W-OM-PL
T0	CADM1 Ct	ACTB Ct	DCt	1 week PL	CADM1 Ct	ACTB Ct	DCt	DDCT (DCt IND-DCt ctrl)			DDCt	RQ	SEM	st dev	T.TEST
#3	32.9652	22.1465	10.8187	#3	34.432	23.9138	10.5182	-0.300476		#3	-0.424655	1.34225	0.365337	0.632782	0.365036
	32.897	22.2155	10.6815		33.5039	23.9327	9.5712	-1.11032		#6	-1.20339	2.3028	0.195914	0.277065	0.102741
	32.8021	21.9278	10.8743		34.8915	23.8803	11.0111	0.136833		#1	3.08894	0.117527	0.356026	0.503496	0.0730533
#6	33.8986	21.8481	12.0506	#6	32.5671	21.9159	10.6512	-1.39931		#2	-0.189786	1.14059	0.159963	0.277065	0.683238
	33.9067	21.9348	11.9719		32.936	21.9715	10.9644	-1.00748		#5	-1.39459	2.62915	0.288889	0.408551	0.130036
#1	34.878	23.9009	10.9771	#1	38.3321	23.91	14.4221	3.44497		#4	0.862297	0.550076	0.113304	0.196248	0.0168308
	34.4053	23.9318	10.4735		37.1395	23.933	13.2065	2.73292
#2	31.6161	21.8853	9.73074	#2	34.6734	24.5209	10.1525	0.421734
	31.4818	21.9382	9.54358		34.0754	24.5757	9.49966	-0.0439243
	31.9015	21.8173	10.0842		33.7392	24.6021	9.13704	-0.947166
#5	35.9157	22.2271	13.6887	#5	34.9664	22.9613	12.0052	-1.68348
	35.3915	22.301	13.0905		34.9609	22.9761	11.9848	-1.10571
#4	30.9104	23.895	7.01538	#4	32.3998	24.5496	7.85023	0.834846
	30.9104	23.895	7.01538		32.2928	24.5962	7.6966	0.681219
	30.9104	23.895	7.01538		32.5646	24.4784	8.08621	1.07083
										DONOR	2W-OM-PL
T0	CADM1 Ct	ACTB Ct	DCt	2 week PL	CADM1 Ct	ACTB Ct	DCt	DDCT (DCt IND-DCt ctrl)			DDCt	RQ	SEM	st dev	T.TEST
#3	32.9652	22.1465	10.8187	#3	34.6912	26.0197	8.67144	-2.14725		#3	-1.97505	3.93143	0.172197	0.243524	0.0553644
	32.897	22.2155	10.6815		34.821	25.9423	8.87867	-1.80286		#6	-1.89203	3.71158	0.0565977	0.0800412	0.019038
#6	33.8986	21.8481	12.0506	#6	33.0967	22.9948	10.1019	-1.94863		#1	1.06722	0.477237	0.368632	0.521325	0.211728
	33.9067	21.9348	11.9719		33.1592	23.0228	10.1365	-1.83543		#2	0.740419	0.598565	0.314452	0.544647	0.142738
#1	34.878	23.9009	10.9771	#1	35.6035	23.9278	11.6757	0.698591		#5	-3.64143	12.479	0.511642	0.723572	0.314853
	34.4053	23.9318	10.4735		35.8903	23.9809	11.9094	1.43586		#4	0.464679	0.724632	0.21774	0.377136	0.166416
#2	31.6161	21.8853	9.73074	#2	33.9039	22.923	10.9809	1.25015
	31.4818	21.9382	9.54358		33.281	22.9329	10.3481	0.804564
	31.9015	21.8173	10.0842		33.2158	22.9651	10.2507	0.16654
#5	35.9157	22.2271	13.6887	#5	33.1881	23.6525	9.53558	-4.15307
	35.3915	22.301	13.0905		33.5349	23.5742	9.96073	-3.12979
#4	30.9104	23.895	7.01538	#4	30.7788	23.5793	7.19955	0.184168
	30.9104	23.895	7.01538		31.5711	23.6623	7.90879	0.893408
	30.9104	23.895	7.01538		30.937	23.6052	7.33185	0.316462

## Sheet: CLEC3B
										DONOR	1W-OM-FBS
T0	CLEC3B Ct	ACTB Ct	DCt	1 week FBS	CLEC3B Ct	ACTB Ct	DCt	DDCT (DCt IND-DCt ctrl)			DDCt	RQ	SEM	st dev	T.TEST
#3	33.8759	22.1465	11.7294	#3	30.9364	22.0586	8.87777	-2.85168		#3	-3.34794	10.1819	0.496258	0.701814	0.0936826
	34.7239	22.2155	12.5084		30.9057	22.2414	8.66425	-3.8442		#6	-6.81474	112.574	0.0631256	0.0892731	0.00589691
#6	34.895	21.8481	13.0469	#6	28.3205	22.1515	6.16905	-6.87786		#1	-2.02609	4.073	0.208558	0.294946	0.0653012
	34.9359	21.978	12.9578		28.2534	22.0472	6.2062	-6.75161		#2	-0.0692717	1.04919	0.301628	0.522435	0.839706
#1	28.6009	22.9325	5.66845	#1	25.8274	21.9765	3.85091	-1.81753		#5	0.55494	0.680685	0.0842371	0.119129	0.0959035
	29.3058	22.9078	6.39805		25.9517	21.7882	4.1634	-2.23465		#4	-1.44244	2.71779	0.322673	0.558886	0.0465736
#2	27.4824	21.8853	5.59709	#2	26.9234	21.5865	5.33689	-0.260199
	26.7643	21.9382	4.8261		26.9955	21.6477	5.34787	0.52177
	28.1745	21.8173	6.35719		27.3792	21.4914	5.8878	-0.469387
#5	27.7869	22.8552	4.93164	#5	28.7701	23.1993	5.57081	0.639177
	27.8345	22.9376	4.89696		28.5971	23.2294	5.36766	0.470703
#4	28.5984	23.9331	4.66534	#4	26.3146	22.6795	3.63512	-1.03022
	29.9111	23.9301	5.98104		26.5626	22.6601	3.90248	-2.07856
	28.9391	23.9302	5.009		26.1894	22.399	3.79047	-1.21853
										DONOR	2W-OM-FBS
T0	CLEC3B Ct	ACTB Ct	DCt	2 week FBS	CLEC3B Ct	ACTB Ct	DCt	DDCT (DCt IND-DCt ctrl)			DDCt	RQ	SEM	st dev	T.TEST
#3	33.8759	22.1465	11.7294	#3	31.6613	23.1334	8.52793	-3.20152		#3	-3.84863	14.4063	0.647109	0.91515	0.106049
	34.7239	22.2155	12.5084		31.0691	23.0564	8.01271	-4.49574		#6	-10.3227	1280.71	0.339723	0.48044	0.0209437
#6	34.895	21.8481	13.0469	#6	28.7386	26.3541	2.38447	-10.6624		#1	-2.71385	6.5607	0.336884	0.476427	0.0786248
	34.9359	21.978	12.9578		29.2767	26.3019	2.9748	-9.983		#2	-0.905413	1.87308	0.471414	0.816513	0.194746
#1	28.6009	22.9325	5.66845	#1	26.3878	23.0963	3.29148	-2.37696		#5	-0.661391	1.58161	0.212893	0.301077	0.198252
	29.3058	22.9078	6.39805		26.3739	23.0266	3.34732	-3.05073		#4	-2.41627	5.33791	0.452603	0.783932	0.0333418
#2	27.4824	21.8853	5.59709	#2	26.4249	21.7913	4.63357	-0.963522
	26.7643	21.9382	4.8261		26.5324	21.7677	4.76471	-0.0613976
	28.1745	21.8173	6.35719		26.345	21.6791	4.66587	-1.69132
#5	27.7869	22.8552	4.93164	#5	28.2501	23.767	4.48314	-0.448498
	27.8345	22.9376	4.89696		27.8996	23.8769	4.02268	-0.874285
#4	28.5984	23.9331	4.66534	#4	26.2377	23.76	2.47775	-2.1876
	29.9111	23.9301	5.98104		26.2967	23.6048	2.69193	-3.28912
	28.9391	23.9302	5.009		26.8187	23.5819	3.23689	-1.77211
										DONOR	1W-OM-PL
T0	CLEC3B Ct	ACTB Ct	DCt	1 week PL	CLEC3B Ct	ACTB Ct	DCt	DDCT (DCt IND-DCt ctrl)			DDCt	RQ	SEM	st dev	T.TEST
#3	33.8759	22.1465	11.7294	#3	31.8256	23.1613	8.66429	-3.06516		#3	-4.41493	21.3318	0.866938	1.50158	0.0364633
	34.7239	22.2155	12.5084		31.6404	23.2793	8.36114	-4.14731		#6	-6.35819	82.0364	0.187114	0.264619	0.0187295
	35.8971	21.9278	13.9693		31.1428	23.2058	7.93699	-6.03233		#1	-2.51482	5.71524	0.255013	0.441695	0.0786617
#6	34.895	21.8481	13.0469	#6	28.4731	21.9715	6.50161	-6.54531		#2	0.0254726	0.982499	0.128984	0.182412	0.875874
	34.9359	21.978	12.9578		28.6082	21.8215	6.78673	-6.17108		#5	0.0813475	0.945174	0.0313501	0.0443358	0.234177
#1	28.6009	22.9325	5.66845	#1	26.6971	23.2312	3.46596	-2.20249		#4	-2.70347	6.51368	0.458038	0.793346	0.0275255
	29.3058	22.9078	6.39805		26.7304	23.1594	3.57091	-2.82714
#2	27.4824	21.8853	5.59709	#2	30.0145	24.5209	5.49358	-0.103512
	28.1745	21.8173	6.35719		31.1138	24.6021	6.51164	0.154457
#5	27.7869	22.8552	4.93164	#5	27.9429	22.9613	4.98163	0.0499973
	27.8345	22.9376	4.89696		27.9857	22.9761	5.00966	0.112698
#4	28.5984	23.9331	4.66534	#4	27.2727	24.9314	2.34133	-2.32401
	29.9111	23.9301	5.98104		27.2807	24.9149	2.36576	-3.61529
	28.9391	23.9302	5.009		27.5533	24.7154	2.83788	-2.17112
										DONOR	2W-OM-PL
T0	CLEC3B Ct	ACTB Ct	DCt	2 week PL	CLEC3B Ct	ACTB Ct	DCt	DDCT (DCt IND-DCt ctrl)			DDCt	RQ	SEM	st dev	T.TEST
#3	33.8759	22.1465	11.7294	#3	32.6173	23.872	8.74531	-2.98413		#3	-3.35005	10.1968	0.365914	0.517481	0.0692612
	34.7239	22.2155	12.5084		32.728	23.9355	8.79249	-3.71596		#6	-8.13787	281.672	0.0336456	0.0475821	0.00263206
#6	34.895	21.8481	13.0469	#6	27.9375	22.9948	4.94269	-8.10423		#1	-3.20401	9.21515	0.259604	0.367136	0.0514696
	34.9359	21.978	12.9578		27.7228	22.9365	4.78629	-8.17152		#2	0.0478166	0.967399	0.528969	0.916202	0.936211
#1	28.6009	22.9325	5.66845	#1	26.3608	23.6367	2.72404	-2.9444		#5	-0.847623	1.79953	0.200494	0.283541	0.147866
	29.3058	22.9078	6.39805		26.4394	23.5049	2.93444	-3.46361		#4	-2.32456	5.00911	0.40767	0.706105	0.0294066
#2	27.4824	21.8853	5.59709	#2	28.8845	22.923	5.96157	0.364477
	26.7643	21.9382	4.8261		28.5227	22.9329	5.58979	0.763683
	28.1745	21.8173	6.35719		28.3375	22.9651	5.37248	-0.984711
#5	27.7869	22.8552	4.93164	#5	27.937	23.6525	4.28451	-0.647129
	27.8345	22.9376	4.89696		27.423	23.5742	3.84884	-1.04812
#4	28.5984	23.9331	4.66534	#4	26.6359	23.7126	2.92332	-1.74202
	29.9111	23.9301	5.98104		26.4909	23.6197	2.87118	-3.10986
	28.9391	23.9302	5.009		26.4498	23.5626	2.88721	-2.12178

## Sheet: COL1A1
										DONOR	1W-OM-FBS
T0	COLL1A1 Ct	ACTB Ct	DCt	1 week FBS	COLL1A1 Ct	ACTB Ct	DCt	DDCT (DCt IND-DCt ctrl)			DDCt	RQ	SEM	st dev	T.TEST
#3	31.9177	21.8326	10.0851	#3	28.0394	20.3855	7.65388	-2.43127		#3	-2.5494	5.85389	0.0653973	0.113271	0.00065738
	32.1971	21.9645	10.2327		28.1089	20.4361	7.67283	-2.55983		#6	-3.57779	11.9405	0.154619	0.267808	0.00186244
	31.9007	21.7611	10.1396		27.8754	20.393	7.48247	-2.65709		#1	-0.321332	1.24948	0.100779	0.174554	0.0858811
#6	30.5665	20.8905	9.67596	#6	27.8202	21.9356	5.88461	-3.79135		#2	-4.86308	29.1026	0.0370608	0.0641912	5.80724e-05
	30.272	20.9358	9.33623		27.6455	21.9739	5.67153	-3.6647		#5	-10.4237	1373.56	0.127002	0.179608	0.00775616
	29.9328	20.8496	9.0832		27.7767	21.9708	5.80588	-3.27732		#4	-9.48752	717.839	0.178857	0.309789	0.000355201
#1	27.5934	22.9747	4.61861	#1	22.4298	18.216	4.21382	-0.404783
	27.6973	22.933	4.76434		22.5088	18.183	4.32584	-0.438496
	27.3689	22.8123	4.55661		22.4455	18.0096	4.43589	-0.120716
#2	24.7074	20.4734	4.23402	#2	20.8766	21.5409	-0.664318	-4.89833
	24.5618	20.3313	4.23056		20.9266	21.598	-0.671356	-4.90191
	24.7838	20.3983	4.38547		20.9604	21.3639	-0.403511	-4.78898
#5	32.752	22.2271	10.5249	#5	22.408	22.1797	0.228249	-10.2967
	32.919	22.1978	10.7211		22.4822	22.3117	0.170437	-10.5507
#4	32.101	23.9331	8.16793	#4	21.0604	22.4291	-1.36871	-9.53664
	31.9216	23.9301	7.99154		21.158	22.3226	-1.16456	-9.1561
	32.4203	23.9302	8.49013		20.8979	22.1776	-1.27968	-9.76981
										DONOR	2W-OM-FBS
T0	COLL1A1 Ct	ACTB Ct	DCt	2 week FBS	COLL1A1 Ct	ACTB Ct	DCt	DDCT (DCt IND-DCt ctrl)			DDCt	RQ	SEM	st dev	T.TEST
#3	31.9177	21.8326	10.0851	#3	30.4261	20.605	9.82111	-0.264034		#3	-0.306075	1.23634	0.0420408	0.0594547	0.0868989
	32.1971	21.9645	10.2327		30.3523	20.4677	9.88454	-0.348116		#6	-12.1921	4679.21	0.127989	0.221683	0.000110184
#6	30.5665	20.8905	9.67596	#6	23.2372	25.9765	-2.73938	-12.4153		#1	-2.72678	6.61975	0.124374	0.215423	0.00207401
	30.272	20.9358	9.33623		23.0999	25.9525	-2.85258	-12.1888		#2	-4.3264	20.0621	0.0985142	0.170632	0.000518091
	29.9328	20.8496	9.0832		23.0129	25.9017	-2.88881	-11.972		#5	-6.44801	87.3061	0.0777216	0.109915	0.00767317
#1	27.5934	22.9747	4.61861	#1	20.9415	18.9217	2.01977	-2.59883		#4	-6.321	79.9488	0.163598	0.283361	0.000669189
	27.6973	22.933	4.76434		20.9247	19.1358	1.78885	-2.97549
	27.3689	22.8123	4.55661		20.9243	18.9737	1.9506	-2.606
#2	24.7074	20.4734	4.23402	#2	21.9165	21.89	0.0264645	-4.20755
	24.5618	20.3313	4.23056		21.8205	21.8396	-0.0191822	-4.24974
	24.7838	20.3983	4.38547		21.7279	21.8643	-0.136448	-4.52192
#5	32.752	22.2271	10.5249	#5	28.2148	24.0601	4.15466	-6.37029
	32.919	22.1978	10.7211		28.2416	24.0462	4.19541	-6.52573
#4	32.101	23.9331	8.16793	#4	24.8262	23.0593	1.76692	-6.401
	31.9216	23.9301	7.99154		24.9233	22.938	1.9853	-6.00624
	32.4203	23.9302	8.49013		24.8012	22.8668	1.93437	-6.55577
										DONOR	1W-OM-PL
T0	COLL1A1 Ct	ACTB Ct	DCt	1 week PL	COLL1A1 Ct	ACTB Ct	DCt	DDCT (DCt IND-DCt ctrl)			DDCt	RQ	SEM	st dev	T.TEST
#3	31.9177	21.8326	10.0851	#3	29.1061	20.8773	8.22878	-1.85637		#3	-1.91811	3.77928	0.0337042	0.0583774	0.000308617
	32.1971	21.9645	10.2327		29.2186	20.9115	8.3071	-1.92556		#6	-9.85632	926.929	0.162927	0.282198	0.000273137
	31.9007	21.7611	10.1396		28.9156	20.7484	8.16715	-1.9724		#1	-5.44863	43.6719	0.0400124	0.0693035	5.39236e-05
#6	30.5665	20.8905	9.67596	#6	21.254	21.7205	-0.466537	-10.1425		#2	2.26445	0.208129	0.0287952	0.0498748	0.000161663
	30.272	20.9358	9.33623		21.2809	21.7928	-0.511942	-9.84817		#5	-10.6451	1601.33	0.076849	0.108681	0.00459582
	29.9328	20.8496	9.0832		21.2299	21.725	-0.495081	-9.57828		#4	-2.03276	4.09187	0.414675	0.718238	0.0391848
#1	27.5934	22.9747	4.61861	#1	22.3472	23.1567	-0.80953	-5.42814
	27.6973	22.933	4.76434		22.3181	23.0796	-0.761534	-5.52587
	27.3689	22.8123	4.55661		22.2179	23.0532	-0.835283	-5.39189
#2	24.7074	20.4734	4.23402	#2	30.4122	23.9629	6.44926	2.21524
	24.5618	20.3313	4.23056		30.4437	23.95	6.4937	2.26314
	24.7838	20.3983	4.38547		30.5903	23.8899	6.70044	2.31497
#5	32.752	22.2271	10.5249	#5	23.0327	23.0759	-0.0432625	-10.5682
	32.919	22.1978	10.7211		23.1768	23.1776	-0.000768661	-10.7219
#4	32.101	23.9331	8.16793	#4	30.9189	24.6078	6.31114	-1.85679
	31.9216	23.9301	7.99154		31.1375	24.5648	6.57268	-1.41886
	32.4203	23.9302	8.49013		30.3982	24.7307	5.66751	-2.82263
										DONOR	2W-OM-PL
T0	COLL1A1 Ct	ACTB Ct	DCt	2 week PL	COLL1A1 Ct	ACTB Ct	DCt	DDCT (DCt IND-DCt ctrl)			DDCt	RQ	SEM	st dev	T.TEST
#3	31.9177	21.8326	10.0851	#3	30.5662	21.9273	8.6389	-1.44625		#3	-1.48633	2.80174	0.0630857	0.109268	0.00179664
	32.1971	21.9645	10.2327		30.7623	21.9324	8.82991	-1.40275		#6	-7.31036	158.722	0.169828	0.294151	0.000539249
	31.9007	21.7611	10.1396		30.4198	21.8903	8.52958	-1.60997		#1	-3.21846	9.30793	0.0554665	0.0960709	0.000296874
#6	30.5665	20.8905	9.67596	#6	24.7517	22.6754	2.07631	-7.59965		#2	2.14154	0.226638	0.119992	0.207832	0.00312474
	30.272	20.9358	9.33623		24.6707	22.6543	2.01639	-7.31984		#5	-12.6069	6238.09	0.0735645	0.104036	0.0037148
	29.9328	20.8496	9.0832		24.6341	22.5625	2.07162	-7.01158		#4	-9.27132	617.938	0.286556	0.49633	0.000953927
#1	27.5934	22.9747	4.61861	#1	25.3372	23.8826	1.4546	-3.16401
	27.6973	22.933	4.76434		25.2508	23.8158	1.43495	-3.32939
	27.3689	22.8123	4.55661		25.1463	23.7517	1.39462	-3.16199
#2	24.7074	20.4734	4.23402	#2	29.4675	22.9283	6.53918	2.30517
	24.5618	20.3313	4.23056		29.3749	22.9325	6.44232	2.21176
	24.7838	20.3983	4.38547		29.2035	22.9103	6.29317	1.90769
#5	32.752	22.2271	10.5249	#5	21.6624	23.6708	-2.00838	-12.5333
	32.919	22.1978	10.7211		21.7448	23.7041	-1.95932	-12.6805
#4	32.101	23.9331	8.16793	#4	21.9781	23.453	-1.47489	-9.64282
	31.9216	23.9301	7.99154		22.5074	23.2235	-0.716093	-8.70763
	32.4203	23.9302	8.49013		22.2952	23.2685	-0.97337	-9.4635

## Sheet: COL1A2
										DONOR	1W-OM-FBS
T0	COLL1A2 Ct	ACTB Ct	DCt	1 week FBS	COLL1A2 Ct	ACTB Ct	DCt	DDCT (DCt IND-DCt ctrl)			DDCt	RQ	SEM	st dev	T.TEST
#3	22.9655	21.8326	1.13296	#3	17.4355	20.3855	-2.95001	-4.08297		#3	-4.10531	17.2117	0.0928907	0.160891	0.000511586
	22.9678	21.9645	1.00339		17.4827	20.4361	-2.95337	-3.95676		#6	-7.24185	151.361	0.0262944	0.0455432	1.31831e-05
	22.9078	21.7611	1.14665		17.2634	20.393	-3.12956	-4.27621		#1	-0.935405	1.91243	0.0808381	0.140016	0.00738584
#6	21.918	20.8905	1.02751	#6	15.3794	21.544	-6.16461	-7.19212		#2	-1.06185	2.0876	0.0182123	0.0315447	0.000294047
	21.9575	20.9358	1.02171		15.3111	21.5709	-6.25981	-7.28152		#5	1.7539	0.2965	0.0444298	0.0628332	0.0161234
	21.8796	20.8496	1.03004		15.2328	21.4547	-6.22188	-7.25193		#4	-6.88988	118.594	0.0948108	0.164217	0.000189308
#1	22.676	23.8866	-1.21051	#1	19.9041	21.9313	-2.02717	-0.816662
	22.9176	23.8798	-0.962193		20.0778	21.9398	-1.86195	-0.899754
	22.9777	23.9343	-0.956671		19.9077	21.9542	-2.04647	-1.0898
#2	17.1394	20.3983	-3.25891	#2	16.7454	21.0994	-4.35397	-1.09506
	17.1673	20.4734	-3.30607		16.7515	21.0899	-4.33836	-1.0323
	17.0142	20.3313	-3.3171		16.6719	21.0472	-4.37528	-1.05818
#5	31.9045	21.8723	10.0322	#5	32.3991	20.6574	11.7417	1.70947
	31.4478	21.9481	9.49965		31.999	20.7011	11.298	1.79833
#4	22.8733	23.9339	-1.06063	#4	14.4672	22.4765	-8.00929	-6.94866
	22.9107	23.9382	-1.02756		14.5005	22.5447	-8.04418	-7.01662
	22.7355	23.9021	-1.16663		14.6038	22.4748	-7.87099	-6.70437
										DONOR	2W-OM-FBS
T0	COLL1A2 Ct	ACTB Ct	DCt	2 week FBS	COLL1A2 Ct	ACTB Ct	DCt	DDCT (DCt IND-DCt ctrl)			DDCt	RQ	SEM	st dev	T.TEST
#3	22.9655	21.8326	1.13296	#3	17.5999	20.5908	-2.99088	-4.12384		#3	-4.18435	18.1808	0.0407871	0.0706453	9.50009e-05
	22.9678	21.9645	1.00339		17.4412	20.605	-3.16382	-4.16722		#6	-9.71431	840.039	0.0421307	0.0729725	1.88088e-05
	22.9078	21.7611	1.14665		17.3524	20.4677	-3.11533	-4.26198		#1	-2.30571	4.9441	0.13913	0.24098	0.00362134
#6	21.918	20.8905	1.02751	#6	16.7799	25.518	-8.73804	-9.76555		#2	-0.250758	1.18983	0.0147457	0.0255403	0.00344014
	21.9575	20.9358	1.02171		16.7972	25.5221	-8.72492	-9.74663		#5	0.100643	0.932617	0.0309105	0.043714	0.189703
	21.8796	20.8496	1.03004		16.8693	25.47	-8.60072	-9.63076		#4	-6.56917	94.9549	0.0958989	0.166102	0.000213043
#1	22.676	23.8866	-1.21051	#1	19.9555	23.2414	-3.28589	-2.07539
	22.9176	23.8798	-0.962193		19.9771	23.2249	-3.24783	-2.28564
	22.9777	23.9343	-0.956671		19.6447	23.1575	-3.51276	-2.55609
#2	17.1394	20.3983	-3.25891	#2	17.6622	21.2012	-3.53898	-0.280071
	17.1673	20.4734	-3.30607		17.6948	21.2341	-3.53937	-0.233299
	17.0142	20.3313	-3.3171		17.6032	21.1592	-3.55601	-0.238903
#5	31.9045	21.8723	10.0322	#5	31.9884	21.8864	10.102	0.0697327
	31.4478	21.9481	9.49965		31.4458	21.8146	9.6312	0.131554
#4	22.8733	23.9339	-1.06063	#4	16.198	23.7626	-7.56455	-6.50391
	22.9107	23.9382	-1.02756		16.0458	23.8314	-7.78555	-6.75799
	22.7355	23.9021	-1.16663		16.1366	23.7488	-7.61224	-6.44561
										DONOR	1W-OM-PL
T0	COLL1A2 Ct	ACTB Ct	DCt	1 week PL	COLL1A2 Ct	ACTB Ct	DCt	DDCT (DCt IND-DCt ctrl)			DDCt	RQ	SEM	st dev	T.TEST
#3	22.9655	21.8326	1.13296	#3	17.0099	20.8773	-3.86737	-5.00034		#3	-4.81682	28.1844	0.0928017	0.160737	0.000370978
	22.9678	21.9645	1.00339		17.1658	20.9115	-3.74574	-4.74913		#6	-7.63935	199.376	0.0228516	0.0395802	8.94779e-06
	22.9078	21.7611	1.14665		17.1941	20.7484	-3.55436	-4.70101		#1	-1.39728	2.63405	0.169482	0.293551	0.0143953
#6	21.918	20.8905	1.02751	#6	14.5923	21.2484	-6.65606	-7.68357		#2	-1.97368	3.92769	0.0228609	0.0395962	0.000134135
	21.9575	20.9358	1.02171		14.6636	21.2691	-6.60556	-7.62726		#5	0.374839	0.771191	0.0304665	0.0527696	0.00654151
	21.8796	20.8496	1.03004		14.6208	21.1979	-6.57718	-7.60722		#4	-7.24597	151.794	0.157999	0.273663	0.000475124
#1	22.676	23.8866	-1.21051	#1	21.0563	23.3934	-2.33716	-1.12665
	22.9176	23.8798	-0.962193		21.125	23.443	-2.31803	-1.35584
	22.9777	23.9343	-0.956671		20.7906	23.4566	-2.66602	-1.70935
#2	17.1394	20.3983	-3.25891	#2	18.1831	23.4191	-5.23607	-1.97716
	17.1673	20.4734	-3.30607		18.1746	23.4921	-5.31749	-2.01142
	17.0142	20.3313	-3.3171		18.1923	23.4419	-5.24956	-1.93246
#5	31.9045	21.8723	10.0322	#5	31.5993	21.1364	10.4629	0.43066
	31.4478	21.9481	9.49965		31.0507	21.183	9.86773	0.368086
	31.6063	21.9329	9.67334		31.2645	21.2654	9.99911	0.325771
#4	22.8733	23.9339	-1.06063	#4	16.5569	24.9251	-8.36821	-7.30758
	22.9107	23.9382	-1.02756		16.4134	24.9245	-8.51114	-7.48358
	22.7355	23.9021	-1.16663		16.5844	24.6978	-8.11339	-6.94676
										DONOR	2W-OM-PL
T0	COLL1A2 Ct	ACTB Ct	DCt	2 week PL	COLL1A2 Ct	ACTB Ct	DCt	DDCT (DCt IND-DCt ctrl)			DDCt	RQ	SEM	st dev	T.TEST
#3	22.9655	21.8326	1.13296	#3	17.7838	21.9273	-4.14347	-5.27643		#3	-5.2988	39.3637	0.0342728	0.0593623	4.18329e-05
	22.9678	21.9645	1.00339		17.6819	21.9324	-4.25048	-5.25387		#6	-8.44228	347.841	0.057814	0.100137	4.68938e-05
	22.9078	21.7611	1.14665		17.6708	21.8903	-4.21944	-5.36609		#1	-1.11374	2.16406	0.0466886	0.0808669	0.00175271
#6	21.918	20.8905	1.02751	#6	14.757	22.2826	-7.52556	-8.55307		#2	-1.3256	2.50638	0.032141	0.0556699	0.000587368
	21.9575	20.9358	1.02171		14.9109	22.3047	-7.39386	-8.41556		#5	-0.184872	1.13672	0.167465	0.236832	0.468575
	21.8796	20.8496	1.03004		14.8913	22.2195	-7.32818	-8.35822		#4	-7.46495	176.675	0.0469249	0.0812764	3.95118e-05
#1	22.676	23.8866	-1.21051	#1	21.7225	24.1146	-2.39217	-1.18167
	22.9176	23.8798	-0.962193		22.0065	23.993	-1.98648	-1.02429
	22.9777	23.9343	-0.956671		21.8133	23.9052	-2.09193	-1.13526
#2	17.1394	20.3983	-3.25891	#2	17.8846	22.4572	-4.5726	-1.31369
	17.1673	20.4734	-3.30607		17.8567	22.549	-4.69233	-1.38626
	17.0142	20.3313	-3.3171		17.7529	22.3469	-4.59396	-1.27685
#5	31.9045	21.8723	10.0322	#5	31.8163	22.1364	9.6799	-0.352337
	31.4478	21.9481	9.49965		31.4806	21.9984	9.48224	-0.0174065
#4	22.8733	23.9339	-1.06063	#4	15.363	23.9319	-8.5689	-7.50827
	22.9107	23.9382	-1.02756		15.3671	23.9101	-8.54296	-7.5154
	22.7355	23.9021	-1.16663		15.3383	23.8761	-8.53782	-7.37119

## Sheet: DCN
										DONOR	1W-OM-FBS
T0	DCN Ct	ACTB Ct	DCt	1 week FBS	DCN Ct	ACTB Ct	DCt	DDCT (DCt IND-DCt ctrl)			DDCt	RQ	SEM	st dev	T.TEST
#3	26.7242	21.8326	4.89162	#3	23.1358	23.3481	-0.212374	-5.10399		#3	-5.10272	34.3614	0.0556917	0.0964609	0.000119097
	26.7559	21.9645	4.7914		23.2386	23.4528	-0.214224	-5.00563		#6	-2.63655	6.21843	0.0145145	0.0251399	3.0305e-05
	26.6957	21.7611	4.93458		23.1553	23.4193	-0.263956	-5.19854		#1	-3.01023	8.05694	0.0886775	0.153594	0.000866687
#6	23.2082	21.9058	1.30241	#6	21.1742	22.5367	-1.36249	-2.66491		#2	-2.93151	7.62907	0.0648052	0.112246	0.000488337
	23.1797	21.9403	1.23943		21.1987	22.5871	-1.38833	-2.62775		#5	-1.76095	3.38921	0.0362744	0.0628292	0.000424064
	23.0981	21.9347	1.16344		21.0051	22.4587	-1.45354	-2.61699		#4	-1.20541	2.30602	0.313408	0.542839	0.061437
#1	25.5508	22.9329	2.61784	#1	22.1227	22.3414	-0.218615	-2.83646
	25.6845	22.9548	2.7297		22.0664	22.4031	-0.336718	-3.06642
	25.6294	22.7956	2.83384		21.941	22.2349	-0.293978	-3.12782
#2	23.6288	21.8853	1.74344	#2	20.1297	21.4074	-1.2777	-3.02114
	23.6831	21.9382	1.74487		20.2534	21.4763	-1.2229	-2.96777
	23.5284	21.8173	1.71103		20.299	21.3936	-1.09459	-2.80561
#5	24.4231	21.9481	2.47499	#5	22.4392	21.7839	0.655321	-1.81967
	24.3213	21.9329	2.38836		22.4904	21.8705	0.619881	-1.76848
	24.3856	21.8723	2.51335		22.4705	21.6518	0.818657	-1.69469
#4	24.3054	23.9331	0.372389	#4	21.2566	22.6795	-1.42292	-1.79531
	23.8288	23.9301	-0.101311		21.4648	22.6601	-1.19531	-1.094
	23.8623	23.9302	-0.0678291		21.6042	22.399	-0.794743	-0.726913
										DONOR	2W-OM-FBS
T0	DCN Ct	ACTB Ct	DCt	2 week FBS	DCN Ct	ACTB Ct	DCt	DDCT (DCt IND-DCt ctrl)			DDCt	RQ	SEM	st dev	T.TEST
#3	26.7242	21.8326	4.89162	#3	22.7256	24.3936	-1.668	-6.55962		#3	-6.45786	87.9039	0.0750992	0.130076	0.000135209
	26.7559	21.9645	4.7914		22.7046	24.2245	-1.5199	-6.3113		#6	-5.93604	61.2248	0.0487961	0.0845174	6.75667e-05
	26.6957	21.7611	4.93458		22.6481	24.2162	-1.56806	-6.50264		#1	-4.56824	23.7234	0.0655197	0.113483	0.000205642
#6	23.2082	21.9058	1.30241	#6	21.8228	26.5308	-4.70805	-6.01046		#2	-3.74707	13.4271	0.0553226	0.0958216	0.000217911
	23.1797	21.9403	1.23943		21.7633	26.368	-4.60473	-5.84416		#5	-2.46435	5.51879	0.0190896	0.0330641	5.99996e-05
	23.0981	21.9347	1.16344		21.6667	26.4568	-4.79007	-5.95351		#4	-1.57141	2.97194	0.195391	0.338427	0.0151112
#1	25.5508	22.9329	2.61784	#1	21.5099	23.3845	-1.87455	-4.49239
	25.6845	22.9548	2.7297		21.4859	23.2698	-1.78392	-4.51362
	25.6294	22.7956	2.83384		21.367	23.2319	-1.86486	-4.6987
#2	23.6288	21.8853	1.74344	#2	19.9437	21.9458	-2.00206	-3.7455
	23.6831	21.9382	1.74487		19.8838	21.7909	-1.90718	-3.65205
	23.5284	21.8173	1.71103		19.6594	21.7921	-2.13265	-3.84367
#5	24.4231	21.9481	2.47499	#5	22.953	22.9043	0.0487156	-2.42628
	24.3213	21.9329	2.38836		22.664	22.7566	-0.0925713	-2.48093
	24.3856	21.8723	2.51335		22.7741	22.7466	0.0275078	-2.48584
#4	24.3054	23.9331	0.372389	#4	22.2012	23.76	-1.55876	-1.93115
	23.8288	23.9301	-0.101311		22.2441	23.6048	-1.36067	-1.25936
	23.8623	23.9302	-0.0678291		21.9903	23.5819	-1.59154	-1.52371
										DONOR	1W-OM-PL
T0	DCN Ct	ACTB Ct	DCt	1 week PL	DCN Ct	ACTB Ct	DCt	DDCT (DCt IND-DCt ctrl)			DDCt	RQ	SEM	st dev	T.TEST
#3	26.7242	21.8326	4.89162	#3	22.5564	23.9295	-1.37305	-6.26467		#3	-6.35732	81.9866	0.0953932	0.165226	0.000225082
	26.7559	21.9645	4.7914		22.549	24.0168	-1.4678	-6.2592		#6	-2.83343	7.12765	0.0729403	0.126336	0.000662034
	26.6957	21.7611	4.93458		22.4038	24.0173	-1.6135	-6.54808		#1	-4.1597	17.8729	0.110588	0.191544	0.000706045
#6	23.2082	21.9058	1.30241	#6	20.6626	22.2519	-1.5893	-2.89172		#2	-4.89496	29.753	0.055553	0.0962206	0.000128775
	23.1797	21.9403	1.23943		20.7725	22.4531	-1.68067	-2.92009		#5	-1.93554	3.82521	0.0206311	0.035734	0.000113597
	23.0981	21.9347	1.16344		20.6829	22.2079	-1.52502	-2.68847		#4	-2.93774	7.66212	0.192059	0.332655	0.00424685
#1	25.5508	22.9329	2.61784	#1	22.2534	23.5742	-1.32075	-3.93859
	25.6845	22.9548	2.7297		21.9942	23.53	-1.5358	-4.2655
	25.6294	22.7956	2.83384		21.9141	23.3553	-1.44117	-4.27501
#2	23.6288	21.8853	1.74344	#2	20.7449	23.9741	-3.22919	-4.97263
	23.6831	21.9382	1.74487		20.7535	23.9336	-3.18007	-4.92494
	23.5284	21.8173	1.71103		20.7694	23.8457	-3.07629	-4.78732
#5	24.4231	21.9481	2.47499	#5	22.6998	22.1687	0.53108	-1.94391
	24.3213	21.9329	2.38836		22.6806	22.1886	0.492002	-1.89636
	24.3856	21.8723	2.51335		22.7155	22.1685	0.547009	-1.96634
#4	24.3054	23.9331	0.372389	#4	21.9943	24.9314	-2.9371	-3.30948
	23.8288	23.9301	-0.101311		22.1455	24.9149	-2.76942	-2.66811
	23.8623	23.9302	-0.0678291		21.812	24.7154	-2.90346	-2.83563
										DONOR	2W-OM-PL
T0	DCN Ct	ACTB Ct	DCt	2 week PL	DCN Ct	ACTB Ct	DCt	DDCT (DCt IND-DCt ctrl)			DDCt	RQ	SEM	st dev	T.TEST
#3	26.7242	21.8326	4.89162	#3	22.9197	25.1308	-2.21107	-7.10269		#3	-7.15541	142.558	0.0290911	0.0503872	1.65288e-05
	26.7559	21.9645	4.7914		22.7067	25.1184	-2.41168	-7.20308		#6	-4.27694	19.386	0.0180086	0.0311918	1.77288e-05
	26.6957	21.7611	4.93458		22.7842	25.0101	-2.22587	-7.16045		#1	-4.88833	29.6164	0.0426698	0.0739063	7.61854e-05
#6	23.2082	21.9058	1.30241	#6	19.9278	22.9383	-3.01048	-4.31289		#2	-4.49028	22.4755	0.103856	0.179883	0.00053452
	23.1797	21.9403	1.23943		19.9109	22.9324	-3.02149	-4.26091		#5	-3.6796	12.8135	0.131473	0.227717	0.00127421
	23.0981	21.9347	1.16344		19.8635	22.9571	-3.09358	-4.25703		#4	-2.56915	5.93461	0.263036	0.455592	0.0103202
#1	25.5508	22.9329	2.61784	#1	22.266	24.594	-2.32795	-4.94579
	25.6845	22.9548	2.7297		22.1964	24.3809	-2.18453	-4.91423
	25.6294	22.7956	2.83384		22.0489	24.02	-1.97111	-4.80495
#2	23.6288	21.8853	1.74344	#2	20.4143	22.957	-2.54266	-4.2861
	23.6831	21.9382	1.74487		20.1196	22.9341	-2.81447	-4.55934
	23.5284	21.8173	1.71103		19.9532	22.8676	-2.91437	-4.6254
#5	24.4231	21.9481	2.47499	#5	21.725	22.7289	-1.00385	-3.47884
	24.3213	21.9329	2.38836		21.5222	22.7668	-1.24455	-3.63291
	24.3856	21.8723	2.51335		21.2599	22.6736	-1.41369	-3.92704
#4	24.3054	23.9331	0.372389	#4	20.9973	23.7126	-2.71533	-3.08772
	23.8288	23.9301	-0.101311		21.2852	23.6197	-2.33447	-2.23316
	23.8623	23.9302	-0.0678291		21.1081	23.5626	-2.45441	-2.38658

## Sheet: DLX5
										DONOR	1W-OM-FBS
T0	DLX-5 Ct	ACTB Ct	DCt	1 week FBS	DLX-5 Ct	ACTB Ct	DCt	DDCT (DCt IND-DCt ctrl)			DDCt	RQ	SEM	st dev	T.TEST
#3	28.7935	22.9388	5.85465	#3	31.3708	22.1429	9.22789	3.37324		#3	2.8802	0.135823	0.24732	0.42837	0.00729291
	29.8087	22.949	6.85974		31.7561	22.2971	9.45897	2.59923		#6	0.154666	0.89834	0.0572195	0.0809206	0.22558
	28.9517	22.9652	5.98657		30.853	22.1983	8.6547	2.66813		#1	-2.64131	6.23898	0.540473	0.936127	0.0394119
#6	28.8167	20.8905	7.9262	#6	29.5677	21.544	8.02364	0.0974464		#2	-8.72166	422.163	0.171362	0.296807	0.000385813
	29.0135	20.9358	8.07767		29.8605	21.5709	8.28956	0.211885		#5	-6.0181	64.808	0.399196	0.691428	0.00437118
#1	34.9294	23.9307	10.9987	#1	30.3203	22.92	7.40022	-3.59848		#4	-0.231259	1.17386	0.0436449	0.0617232	0.118751
	34.2867	23.9683	10.3185		30.5234	22.8026	7.72079	-2.5977
	33.5583	23.8712	9.68709		30.5183	22.559	7.95934	-1.72775
#2	31.4114	20.3983	11.0131	#2	23.507	21.0994	2.40766	-8.60545
	31.9333	20.4734	11.46		23.4909	21.0899	2.40099	-9.05898
	31.3416	20.3313	11.0104		23.557	21.0472	2.50982	-8.50054
#5	35.9362	22.2271	13.7091	#5	30.1293	22.7996	7.32971	-6.37944
	35.8804	22.301	13.5794		30.0527	22.9273	7.12536	-6.45399
	34.4978	22.1978	12.2999		29.8961	22.817	7.07903	-5.22087
#4	26.4945	23.9331	2.56149	#4	24.803	22.4291	2.37388	-0.187614
	26.5617	23.9301	2.63157		24.6792	22.3226	2.35666	-0.274904
										DONOR	2W-OM-FBS
T0	DLX-5 Ct	ACTB Ct	DCt	2 week FBS	DLX-5 Ct	ACTB Ct	DCt	DDCT (DCt IND-DCt ctrl)			DDCt	RQ	SEM	st dev	T.TEST
#3	28.7935	22.9388	5.85465	#3	31.0302	22.9338	8.09633	2.24168		#3	2.1911	0.218985	0.268447	0.464964	0.0146807
	29.8087	22.949	6.85974		31.5288	22.9662	8.56265	1.70291		#6	-1.15371	2.22485	0.378082	0.654858	0.0927027
	28.9517	22.9652	5.98657		31.5474	22.9321	8.61527	2.6287		#1	-3.18517	9.0956	0.368634	0.638493	0.0131313
#6	28.8167	20.8905	7.9262	#6	32.9151	25.518	7.39711	-0.529087		#2	-8.43878	346.998	0.150324	0.260369	0.000317169
	29.0135	20.9358	8.07767		31.7647	25.5221	6.24257	-1.83511		#5	-6.94615	123.31	0.182607	0.258245	0.0167322
	28.4581	20.8496	7.60849		31.9815	25.47	6.51156	-1.09693		#4	-0.575462	1.49015	0.307047	0.43423	0.312032
#1	34.9294	23.9307	10.9987	#1	30.7322	23.6111	7.12111	-3.87759
	34.2867	23.9683	10.3185		30.723	23.4628	7.26024	-3.05824
	33.5583	23.8712	9.68709		30.26	23.1926	7.06742	-2.61967
#2	31.4114	20.3983	11.0131	#2	23.9802	21.2012	2.77901	-8.2341
	31.9333	20.4734	11.46		23.9623	21.2341	2.72813	-8.73184
	31.3416	20.3313	11.0104		23.8191	21.1592	2.65993	-8.35042
#5	35.9362	22.2271	13.7091	#5	29.9802	23.3998	6.58039	-7.12876
	35.8804	22.301	13.5794		30.1259	23.3101	6.81581	-6.76354
#4	26.4945	23.9331	2.56149	#4	24.7382	23.0593	1.67898	-0.882509
	26.5617	23.9301	2.63157		25.3011	22.938	2.36315	-0.268415
										DONOR	1W-OM-PL
T0	DLX-5 Ct	ACTB Ct	DCt	1 week PL	DLX-5 Ct	ACTB Ct	DCt	DDCT (DCt IND-DCt ctrl)			DDCt	RQ	SEM	st dev	T.TEST
#3	28.7935	22.9388	5.85465	#3	33.8758	23.1618	10.7141	4.85941		#3	4.05113	0.0603236	0.433203	0.750329	0.0112424
	29.8087	22.949	6.85974		33.333	23.0965	10.2365	3.3768		#6	0.0826365	0.94433	0.154068	0.266853	0.645381
	28.9517	22.9652	5.98657		32.8752	22.9715	9.90376	3.91719		#1	-1.30119	2.46432	0.413198	0.715681	0.0877678
#6	28.8167	20.8905	7.9262	#6	29.3266	21.2484	8.07829	0.15209		#2	-11.0402	2105.85	0.19534	0.338339	0.000312914
	29.0135	20.9358	8.07767		29.1347	21.2691	7.8656	-0.212076		#5	-4.88638	29.5766	0.267722	0.378616	0.0348452
	28.4581	20.8496	7.60849		29.1143	21.1979	7.91639	0.307896		#4	-1.87728	3.67382	0.0154629	0.0218678	0.00524363
#1	34.9294	23.9307	10.9987	#1	32.5207	23.6495	8.8712	-2.1275
	34.2867	23.9683	10.3185		32.9611	23.5411	9.42003	-0.898457
	33.5583	23.8712	9.68709		32.2877	23.4782	8.80947	-0.877617
#2	31.4114	20.3983	11.0131	#2	23.6797	23.4191	0.260569	-10.7525
	31.9333	20.4734	11.46		23.5391	23.4921	0.0470142	-11.413
	31.3416	20.3313	11.0104		23.4972	23.4419	0.055294	-10.9551
#5	35.9362	22.2271	13.7091	#5	32.7709	23.6804	9.09048	-4.61866
	35.8804	22.301	13.5794		32.0066	23.5814	8.42525	-5.15411
#4	26.4945	23.9331	2.56149	#4	25.2765	24.6078	0.668751	-1.89274
	26.5617	23.9301	2.63157		25.3346	24.5648	0.769753	-1.86182
										DONOR	2W-OM-PL
T0	DLX-5 Ct	ACTB Ct	DCt	2 week PL	DLX-5 Ct	ACTB Ct	DCt	DDCT (DCt IND-DCt ctrl)			DDCt	RQ	SEM	st dev	T.TEST
#3	28.7935	22.9388	5.85465	#3	30.3341	24.1132	6.22091	0.366264		#3	0.163139	0.89308	0.142911	0.24753	0.3719
	29.8087	22.949	6.85974		30.9252	24.178	6.74717	-0.112568		#6	-1.10739	2.15455	0.170961	0.296113	0.0230143
	28.9517	22.9652	5.98657		30.6157	24.3934	6.22229	0.23572		#1	-2.47279	5.55116	0.387519	0.671203	0.0236899
#6	28.8167	20.8905	7.9262	#6	29.1311	22.2826	6.84854	-1.07766		#2	-9.42733	688.507	0.193644	0.335401	0.000421653
	29.0135	20.9358	8.07767		28.9652	22.3047	6.66043	-1.41724		#5	-7.4367	173.248	0.0375509	0.053105	0.00321453
	28.4581	20.8496	7.60849		29.0007	22.2195	6.78123	-0.827259		#4	-1.92321	3.79266	0.0491438	0.0694998	0.016264
#1	34.9294	23.9307	10.9987	#1	32.338	24.5638	7.7742	-3.2245
	34.2867	23.9683	10.3185		32.4813	24.4232	8.05811	-2.26038
	33.5583	23.8712	9.68709		32.0388	24.2852	7.7536	-1.93349
#2	31.4114	20.3983	11.0131	#2	24.3357	22.4572	1.87848	-9.13463
	31.9333	20.4734	11.46		24.2157	22.549	1.66666	-9.79331
	31.3416	20.3313	11.0104		24.0032	22.3469	1.65631	-9.35405
#5	35.9362	22.2271	13.7091	#5	29.8026	23.4926	6.31	-7.39915
	35.8804	22.301	13.5794		29.5851	23.48	6.1051	-7.47425
#4	26.4945	23.9331	2.56149	#4	24.1404	23.453	0.687426	-1.87407
	26.5617	23.9301	2.63157		23.8828	23.2235	0.659214	-1.97235

## Sheet: ELN
										DONOR	1W-OM-FBS
T0	ELN Ct	ACTB Ct	DCt	1 week FBS	ELN Ct	ACTB Ct	DCt	DDCT (DCt IND-DCt ctrl)			DDCt	RQ	SEM	st dev	T.TEST
#3	34.6082	22.9388	11.6694	#3	29.932	22.1429	7.7891	-3.88032		#3	-3.8222	14.1448	0.240961	0.417357	0.00395082
	33.9231	22.949	10.9741		29.8924	22.2971	7.5953	-3.37884		#6	-4.55699	23.5392	0.202183	0.28593	0.0282268
	34.7753	22.9652	11.8102		29.801	22.1983	7.60269	-4.20746		#1	-2.13931	4.40553	0.438904	0.760203	0.0396071
#6	34.9278	21.8481	13.0797	#6	29.5792	21.2587	8.32057	-4.75918		#2	-3.11469	8.66191	0.0213707	0.0370151	4.70736e-05
	34.4234	21.9348	12.4887		29.5306	21.3967	8.13384	-4.35481		#5	-8.01276	258.274	0.395171	0.558856	0.0313712
#1	33.8522	22.9288	10.9235	#1	32.2005	23.4994	8.70102	-2.22245		#4	-2.74242	6.69194	0.242601	0.420198	0.0077349
	33.8402	22.9702	10.87		33.0928	23.5638	9.52899	-1.34096
	34.9237	22.9108	12.0129		32.5894	23.431	9.15839	-2.85453
#2	30.9868	21.8853	9.10146	#2	27.3537	21.4074	5.9463	-3.15515
	30.9266	21.9382	8.98839		27.3584	21.4763	5.88202	-3.10636
	30.8179	21.8173	9.00055		27.3116	21.3936	5.91801	-3.08254
#5	35.9281	22.8552	13.0729	#5	27.5922	22.9273	4.66493	-8.40793
	35.2697	22.9376	12.3321		27.5316	22.817	4.71455	-7.61759
#4	32.9251	23.9298	8.99525	#4	27.7004	21.9328	5.76764	-3.22761
	32.2253	23.9272	8.29806		27.7588	21.9645	5.7943	-2.50377
	32.3219	23.8806	8.44135		27.9241	21.9786	5.94545	-2.4959
										DONOR	2W-OM-FBS
T0	ELN Ct	ACTB Ct	DCt	2 week FBS	ELN Ct	ACTB Ct	DCt	DDCT (DCt IND-DCt ctrl)			DDCt	RQ	SEM	st dev	T.TEST
#3	34.6082	22.9388	11.6694	#3	31.1888	22.9338	8.25495	-3.41447		#3	-3.3394	10.1218	0.212679	0.368371	0.00403162
	33.9231	22.949	10.9741		31.001	22.9662	8.03485	-2.93928		#6	-8.29225	313.484	0.369561	0.522638	0.0283535
	34.7753	22.9652	11.8102		31.0778	22.9321	8.14569	-3.66446		#1	-6.68051	102.573	0.383225	0.663766	0.00327455
#6	34.9278	21.8481	13.0797	#6	29.9117	25.4938	4.41793	-8.66181		#2	-2.99869	7.99277	0.0648446	0.112314	0.000467282
	34.4234	21.9348	12.4887		29.909	25.3431	4.56597	-7.92269		#5	-7.39682	168.526	0.426642	0.603363	0.036679
#1	33.8522	22.9288	10.9235	#1	28.2828	23.4611	4.82167	-6.1018		#4	-2.21543	4.6442	0.230956	0.400027	0.0106938
	33.8402	22.9702	10.87		27.6587	23.3234	4.33529	-6.53466
	34.9237	22.9108	12.0129		27.6579	23.05	4.60785	-7.40507
#2	30.9868	21.8853	9.10146	#2	27.9261	21.9458	5.98038	-3.12108
	30.9266	21.9382	8.98839		27.879	21.7909	6.08805	-2.90034
	30.8179	21.8173	9.00055		27.818	21.7921	6.02588	-2.97467
#5	35.9281	22.8552	13.0729	#5	28.5595	23.3101	5.24939	-7.82347
	35.2697	22.9376	12.3321		28.5674	23.2054	5.36195	-6.97018
#4	32.9251	23.9298	8.99525	#4	29.2732	22.9506	6.32259	-2.67266
	32.2253	23.9272	8.29806		29.1587	22.7907	6.36805	-1.93002
	32.3219	23.8806	8.44135		29.2011	22.8034	6.39773	-2.04362
										DONOR	1W-OM-PL
T0	ELN Ct	ACTB Ct	DCt	1 week PL	ELN Ct	ACTB Ct	DCt	DDCT (DCt IND-DCt ctrl)			DDCt	RQ	SEM	st dev	T.TEST
#3	34.6082	22.9388	11.6694	#3	32.9238	23.1618	9.76203	-1.90739		#3	-1.64018	3.11705	0.278713	0.482746	0.0276822
	33.9231	22.949	10.9741		32.9877	23.0965	9.89122	-1.08291		#6	-1.90922	3.75605	0.0866013	0.122473	0.028857
	34.7753	22.9652	11.8102		32.8514	22.9715	9.8799	-1.93025		#1	-3.15899	8.93207	0.318787	0.552155	0.0100307
#6	34.9278	21.8481	13.0797	#6	32.2851	21.2012	11.0839	-1.99582		#2	-0.87377	1.83244	0.133582	0.231372	0.0225837
	34.4234	21.9348	12.4887		31.9316	21.2656	10.666	-1.82261		#5	-4.19149	18.2711	0.203506	0.2878	0.0308849
#1	33.8522	22.9288	10.9235	#1	31.1441	23.4934	7.65078	-3.2727		#4	-1.66688	3.17527	0.113152	0.195985	0.00457643
	33.8402	22.9702	10.87		31.9112	23.6001	8.31111	-2.55884
	34.9237	22.9108	12.0129		31.7088	23.3414	8.36748	-3.64545
#2	30.9868	21.8853	9.10146	#2	32.1782	23.9741	8.20407	-0.897385
	30.9266	21.9382	8.98839		31.8295	23.9336	7.89596	-1.09243
	30.8179	21.8173	9.00055		32.2147	23.8457	8.36906	-0.631496
#5	35.9281	22.8552	13.0729	#5	32.4767	23.7988	8.67786	-4.395
	35.2697	22.9376	12.3321		32.0246	23.6804	8.34415	-3.98799
#4	32.9251	23.9298	8.99525	#4	31.2056	24.0665	7.13915	-1.8561
	32.2253	23.9272	8.29806		30.6308	24.0125	6.61829	-1.67977
	32.3219	23.8806	8.44135		31.1223	24.1458	6.97658	-1.46476
										DONOR	2W-OM-PL
T0	ELN Ct	ACTB Ct	DCt	2 week PL	ELN Ct	ACTB Ct	DCt	DDCT (DCt IND-DCt ctrl)			DDCt	RQ	SEM	st dev	T.TEST
#3	34.6082	22.9388	11.6694	#3	33.6612	24.1132	9.54804	-2.12138		#3	-1.65527	3.14981	0.52849	0.915371	0.0886001
	33.9231	22.949	10.9741		34.5515	24.178	10.3735	-0.600651		#6	-4.23365	18.8129	0.386992	0.547289	0.0580311
	34.7753	22.9652	11.8102		33.9598	24.3934	9.56638	-2.24377		#1	-5.15066	35.5226	0.322114	0.557918	0.00388825
#6	34.9278	21.8481	13.0797	#6	30.5473	22.0882	8.4591	-4.62065		#2	-1.90521	3.74565	0.0231506	0.040098	0.000147618
	34.4234	21.9348	12.4887		30.6874	22.0454	8.64199	-3.84666		#5	-5.71714	52.6053	0.0794573	0.11237	0.00884723
#1	33.8522	22.9288	10.9235	#1	28.2258	22.1406	6.08521	-4.83826		#4	-1.79586	3.47222	0.264804	0.458654	0.0210579
	33.8402	22.9702	10.87		28.1451	22.0941	6.05101	-4.81894
	34.9237	22.9108	12.0129		28.1847	21.9666	6.21813	-5.7948
#2	30.9868	21.8853	9.10146	#2	30.1388	22.957	7.18187	-1.91959
	30.9266	21.9382	8.98839		30.0625	22.9341	7.12848	-1.85991
	30.8179	21.8173	9.00055		29.932	22.8676	7.06441	-1.93614
#5	35.9281	22.8552	13.0729	#5	30.7688	23.4926	7.27627	-5.79659
	35.2697	22.9376	12.3321		30.1744	23.48	6.69446	-5.63768
#4	32.9251	23.9298	8.99525	#4	30.6465	23.9703	6.67612	-2.31913
	32.2253	23.9272	8.29806		30.7508	23.9162	6.8346	-1.46347
	32.3219	23.8806	8.44135		30.7606	23.9242	6.83636	-1.60499

[truncated: 2 more sheets: MKI67, RUNX2]
