# Supplementary material for: Potency Biomarker Signature Genes from Multiparametric Osteogenesis Assays: Will cGMP Human Bone Marrow Mesenchymal Stromal Cells Make Bone?
Source: PLoS One. 2016 Oct 6;11(10):e0163629. doi: 10.1371/journal.pone.0163629 (PMC5053614; doi:10.1371/journal.pone.0163629)
Supplement: S2 Table — (XLSX) [file pone.0163629.s002.xlsx]

## Sheet: Sheet1
ALIZARIN RED STAIN O.D.								VON KOSSSA %STAIN AREA
	MEAN n=3		SEM		P value				MEAN n=3		SEM		P value
Donor	CONTROL MM	INDUCED OM	Control MM	induced OM				Donor	CONTROL MM	INDUCED OM	Control MM	induced OM
Baseline	0.0989245	ND	0.0768675	ND				Baseline	0	0	0	0
#1	0.383445	13.2034	0.013081	0.049439	0.0012			#1	0.0986071	16.9442	0.0387327	1.636	0.0092
#2	0.117587	5.58286	0.005297	0.264094	<0.0001			#2	0.207759	7.85712	0.0317697	0.88063	0.0123
#3	0.06879	5.20917	0.004851	0.066111	0.0002			#3	0.147	16.4727	0.0478752	1.68305	0.0103
#4	0	6.17819	0.09456	0.1712	0.0008			#4	0.0833	0.204021	0.0233181	0.0344036	NS
#5	0.084386	0.288649	0.001356	0.018496	NS			#5	0.242433	0.428583	0.0342231	0.0410286	NS
#6	0.144919	0.05673	0.001867	0.005776	NS			#6	0.118037	0.344604	0.0308339	0.0555808	NS
