# Supplementary material for: Potency Biomarker Signature Genes from Multiparametric Osteogenesis Assays: Will cGMP Human Bone Marrow Mesenchymal Stromal Cells Make Bone?
Source: PLoS One. 2016 Oct 6;11(10):e0163629. doi: 10.1371/journal.pone.0163629 (PMC5053614; doi:10.1371/journal.pone.0163629)
Supplement: S3 Table — (XLSX) [file pone.0163629.s003.xlsx]

## Sheet: IN VIVO BONE
Data for Figure 4B Histogram of histological quantification of relative amounts of bone formed in vivo
	MEAN			SEM
Donor	% bone	% scaffold	% fibrous tissue	% bone	% scaffold	% fibrous tissue
Control	0	41.8173	58.1827	0	4.99736	4.99736
#1	15.3279	44.1523	40.5198	5.12676	5.73264	5.7397
#2	18.8177	39.2226	41.9597	6.23836	5.55492	6.7186
#3	18.1316	38.2917	40.0392	5.75211	4.68764	5.2148
#4	0.082895	38.4934	61.4237	0.135354	5.80926	5.79784
#5	5.43875	45.9552	48.6061	3.6305	6.08522	6.02739
#6	15.3429	38.8206	45.8365	5.62689	5.86203	6.53004
