# Supplementary material for: Potency Biomarker Signature Genes from Multiparametric Osteogenesis Assays: Will cGMP Human Bone Marrow Mesenchymal Stromal Cells Make Bone?
Source: PLoS One. 2016 Oct 6;11(10):e0163629. doi: 10.1371/journal.pone.0163629 (PMC5053614; doi:10.1371/journal.pone.0163629)
Supplement: S4 Table — (XLSX) [file pone.0163629.s004.xlsx]

## Sheet: Sheet1
Figure 7B				Figure 7D				Figure 7F				Figure 7H
Hierarchical donor cluster correlations	Average % Bone	Uncentered correlation distance, Centroid link		Hierarchical donor cluster correlations	Average % Bone	Euclidian distance, Single link		Hierarchical donor cluster correlations	Average % Bone	Uncentered correlation distance, Centroid link		Hierarchical donor cluster correlations	Average % Bone	Euclidian distance, Single link
#5-#6	10.3908	0.970089		#1-#2	17.0728	0.989811		#2-#3	18.4747	0.967614		#1-#2	17.0728	0.989808
#1-(#5,#6)	12.8594	0.873065		#4-#6	7.71289	0.926911		#1-(#2,#3)	16.9013	0.817394		#6-(#1,#2)	16.2079	0.982112
#3-#4	9.10726	0.428301		#3-(#1,#2)	17.6022	0.89659		#4-(#1,#2,#3)	8.4921	0.308831		#3-(#1,#2,#6)	17.1697	0.896562
(#3,#4)-(#1,#5,#6)	10.9833	0.106299		(#1,#2,#3)-(#4,#6)	12.6576	0.3682		#5-(#1,#2,#3,#4)	6.96543	0.172872		#4-(#1,#2,#6,#3)	8.62632	0.367459
#2-(#3,#4,#1,#5,#6)	14.9005	0.015171		#5-(#1,#2,#3,#4,#6)	9.04816	0						#5-(#1,#2,#6,#3,#4)	7.03253	0
