# Supplementary material for: Potency Biomarker Signature Genes from Multiparametric Osteogenesis Assays: Will cGMP Human Bone Marrow Mesenchymal Stromal Cells Make Bone?
Source: PLoS One. 2016 Oct 6;11(10):e0163629. doi: 10.1371/journal.pone.0163629 (PMC5053614; doi:10.1371/journal.pone.0163629)
Supplement: S5 Table — (XLSX) [file pone.0163629.s005.xlsx]

## Sheet: COL1A2
															PCR DATA for 2W-OM-PL
Donor	T0	COL1A2 Ct	ACTB Ct	DCt	MEAN	INDUCED 2W-OM-PL	COL1A2 Ct	ACTB Ct	DCt	MEAN	DDCT (DCt IND-DCt ctrl)		Donor	TREATMENT	DDCt	RQ	SEM	st dev	T.TEST	%RQ
#6	+ Control + 2W-MM-PL	21.9049	23.8715	-1.96663	-1.97255	#6 + Control + INDUCED 2W-OM-PL	20.0139	25.9341	-5.92025	-5.99659	-3.95363		#6	+ Control + INDUCED 2W-OM-PL	-4.02404	16.2688	0.0455399	0.0788775	0.000128049	100
		21.9141	23.9332	-2.0191			20.0167	26.045	-6.02831		-4.00921		#6	+ SB431542 (2 µM, 3 days) + INDUCED 2W-OM-PL	-2.51399	5.71197	0.207165	0.358821	2.21073e-05	35.11
		21.89	23.8219	-1.93193			19.9903	26.0315	-6.04121		-4.10928		#6	+ INF-ϒ (40U/mL, 3 days) + INDUCED 2W-OM-PL	-1.78011	3.43452	0.106477	0.184423	0.00355871	21.11
#6	+ SB431542 + 2W-MM-PL	22.6073	24.8921	9.04124	9.05769	#6 + SB431542 + INDUCED 2W-OM-PL	19.1388	23.441	-4.30218	6.5437	-2.103
		22.7155	24.9691	9.00969			19.1709	23.5027	-4.33185		-2.76498
		22.6021	24.8639	9.12214			19.0168	23.4262	-4.40944		-2.67399
#6	+ INF-ϒ + 2W-MM-PL	24.5807	27.4894	-2.90878	-3.11205	#6 + INF-ϒ + INDUCED 2W-OM-PL	17.6348	22.5211	-4.88631	-4.89216	-1.97753
		24.6264	27.8959	-3.26945			17.6063	22.488	-4.88171		-1.61226
		24.4077	27.5656	-3.15791			17.5152	22.4237	-4.90845		-1.75055
															PCR DATA for 1W-OM-PL
	T0	COL1A2 Ct	ACTB Ct	DCt	MEAN	INDUCED 1W-OM-PL	COL1A2 Ct	ACTB Ct	DCt	MEAN	DDCT (DCt IND-DCt ctrl)		Donor	TREATMENT	DDCt	RQ	SEM	st dev	T.TEST	%RQ
#6	+ Control + 1W-MM-PL	21.9049	23.8715	-1.96663	-1.97255	#6 + Control + INDUCED 1W-OM-PL	20.9771	22.3639	-1.38679	-1.4653	0.579838		#6	+ Control + INDUCED 1W-OM-PL	0.507252	0.703561	0.0630333	0.109177	0.0150929	100
		21.9141	23.9332	-2.0191			20.9152	22.3741	-1.45888		0.560223		#6	+ SB431542 (2 µM, 3 days) + INDUCED 1W-OM-PL	2.29846	0.20328	0.0460598	0.0797779	0.000401335	28.89
		21.89	23.8219	-1.93193			20.8325	22.3828	-1.55023		0.381695		#6	+ INF-ϒ (40U/mL, 3 days) + INDUCED 1W-OM-PL	1.17164	0.443916	0.131806	0.228296	0.0124203	63.1
#6	+ SB431542 + 1W-MM-PL	17.5172	21.9386	-4.42138	-4.48552	#6 + SB431542 + INDUCED 1W-OM-PL	21.9067	23.9375	-2.0308	-2.21841	2.39058
		17.5012	22.0508	-4.54967			21.8264	24.1238	-2.29747		2.25219
		17.4471	22.0267	-4.57957			21.822	24.149	-2.32696		2.25261
#6	+ INF-ϒ + 1W-MM-PL	24.5807	27.4894	-2.90878	-3.11205	#6 + INF-ϒ + INDUCED 1W-OM-PL	21.9129	23.9131	-2.00024	-1.9404	0.908539
		24.6264	27.8959	-3.26945			21.9718	23.9523	-1.98046		1.289
		24.4077	27.5656	-3.15791			21.9204	23.7609	-1.84052		1.31739
